# Supplementary material for: A new species of Amphitecna (Bignoniaceae) endemic to Chiapas, Mexico
Source: PhytoKeys. 2016 Jun 15;(65):15–23. doi: 10.3897/phytokeys.65.8454 (PMC4957019; doi:10.3897/phytokeys.65.8454)
Supplement: XML Treatment for Amphitecna loreae [file phytokeys.65.8454-treatment1.xml]

<!DOCTYPE tp:taxon-treatment
  PUBLIC "-//TaxonX//DTD Taxonomic Treatment Publishing DTD v0 20100105//EN" "tax-treatment-NSO.dtd">
<tp:taxon-treatment xmlns:tp="http://www.plazi.org/taxpub"><tp:treatment-meta><kwd-group><label>Taxon classification</label><kwd><named-content content-type="kingdom">Plantae</named-content></kwd><kwd><named-content content-type="order">Lamiales</named-content></kwd><kwd><named-content content-type="family">Bignoniaceae</named-content></kwd></kwd-group><mixed-citation publication-type="journal"><person-group><name><surname>Ortiz-Rodriguez</surname><given-names>Andres Ernesto</given-names></name><name><surname>Burelo Ramos</surname><given-names>Carlos Manuel</given-names></name><name><surname>Gomez-Dominguez</surname><given-names>Héctor</given-names></name></person-group><article-title>A new species of <italic><tp:taxon-name><tp:taxon-name-part taxon-name-part-type="genus">Amphitecna</tp:taxon-name-part></tp:taxon-name></italic> (<tp:taxon-name><tp:taxon-name-part taxon-name-part-type="family">Bignoniaceae</tp:taxon-name-part></tp:taxon-name>) endemic to Chiapas, Mexico</article-title><source>PhytoKeys</source><day>15</day><month>6</month><year>2016</year><volume>2016</volume><issue>65</issue><fpage>15</fpage><lpage>23</lpage><pub-id pub-id-type="doi">10.3897/phytokeys.65.8454</pub-id></mixed-citation></tp:treatment-meta><tp:nomenclature><tp:taxon-name>
            <tp:taxon-name-part taxon-name-part-type="genus">Amphitecna</tp:taxon-name-part>
            <tp:taxon-name-part taxon-name-part-type="species">loreae</tp:taxon-name-part>
            <object-id xmlns:xlink="http://www.w3.org/1999/xlink" content-type="ipni" xlink:type="simple">urn:lsid:ipni.org:names:77155494-1</object-id>
          </tp:taxon-name><tp:taxon-authority>Ortiz-Rodr. &amp; Burelo</tp:taxon-authority><tp:taxon-status xmlns:xlink="http://www.w3.org/1999/xlink" xlink:type="simple">sp. nov.</tp:taxon-status><xref ref-type="fig" rid="F1">Figures 1</xref><xref ref-type="fig" rid="F3">, 3</xref></tp:nomenclature><tp:treatment-sec sec-type="material"><title>Type.</title><p>Mexico. Chiapas, Municipio de Berriozábal, zona sujeta a protección ecológica “La Pera”, predio “Peña Flor” camino Berriozábal- Vista Hermosa-El Cairo, km. 12 desvío al Pozo Turipache, 1068 m, <named-content xmlns:xlink="http://www.w3.org/1999/xlink" content-type="dwc:verbatimCoordinates" xlink:type="simple"><named-content content-type="geo-json" specific-use="{&#34;type&#34;:&#34;Point&#34;,&#34;coordinates&#34;:[-93.331028,16.864056]}" xlink:type="simple">16°51'50.6"N, 93°19'51.7"W</named-content></named-content>, 05 March 2012 (fl, fr) <italic>Ortiz-Rodríguez A. E 0178</italic> (holotype <named-content xmlns:xlink="http://www.w3.org/1999/xlink" content-type="dwc:institutional_code" xlink:type="simple">HEM</named-content>; isotypes: <named-content xmlns:xlink="http://www.w3.org/1999/xlink" content-type="dwc:institutional_code" xlink:type="simple">UJAT</named-content>, <named-content xmlns:xlink="http://www.w3.org/1999/xlink" content-type="dwc:institutional_code" xlink:type="simple">XAL</named-content>).</p></tp:treatment-sec><tp:treatment-sec sec-type="diagnosis"><title>Diagnosis.</title><p>
            <italic><tp:taxon-name><tp:taxon-name-part taxon-name-part-type="genus">Amphitecna</tp:taxon-name-part> <tp:taxon-name-part taxon-name-part-type="species">loreae</tp:taxon-name-part></tp:taxon-name></italic> is distinguishable from the other species of <italic><tp:taxon-name><tp:taxon-name-part taxon-name-part-type="genus">Amphitecna</tp:taxon-name-part></tp:taxon-name></italic> by a combination of its cauliflorous inflorescences, large flowers, buds rounded at apex, and broadly elliptical to spherical rather than acuminate fruits. <italic><tp:taxon-name><tp:taxon-name-part taxon-name-part-type="genus">Amphitecna</tp:taxon-name-part> <tp:taxon-name-part taxon-name-part-type="species">tuxtlensis</tp:taxon-name-part></tp:taxon-name></italic>, <italic><tp:taxon-name><tp:taxon-name-part taxon-name-part-type="genus">Amphitecna</tp:taxon-name-part> <tp:taxon-name-part taxon-name-part-type="species">montana</tp:taxon-name-part></tp:taxon-name></italic> and <italic><tp:taxon-name><tp:taxon-name-part taxon-name-part-type="genus">Amphitecna</tp:taxon-name-part> <tp:taxon-name-part taxon-name-part-type="species">latifolia</tp:taxon-name-part></tp:taxon-name></italic>, also distributed in Mexico, have afﬁnities with <italic><tp:taxon-name><tp:taxon-name-part taxon-name-part-type="genus">Amphitecna</tp:taxon-name-part> <tp:taxon-name-part taxon-name-part-type="species">loreae</tp:taxon-name-part></tp:taxon-name></italic> and share the cauliflorous inflorescences and leaves less than 50 cm long. However, <italic><tp:taxon-name><tp:taxon-name-part taxon-name-part-type="genus">Amphitecna</tp:taxon-name-part> <tp:taxon-name-part taxon-name-part-type="species">tuxtlensis</tp:taxon-name-part></tp:taxon-name></italic> differs in having the flower buds pointed at the apex and fruits elliptic, acute to acuminate at apex, and <italic><tp:taxon-name><tp:taxon-name-part taxon-name-part-type="genus">Amphitecna</tp:taxon-name-part> <tp:taxon-name-part taxon-name-part-type="species">montana</tp:taxon-name-part></tp:taxon-name></italic> differs in having larger leaves, long pedicellate flowers and elliptical fruits shortly pointed at the tip, while <italic><tp:taxon-name><tp:taxon-name-part taxon-name-part-type="genus">Amphitecna</tp:taxon-name-part> <tp:taxon-name-part taxon-name-part-type="species">latifolia</tp:taxon-name-part></tp:taxon-name></italic> differs in having obovate to widely elliptic leaves, rounded to mucronate at apex with poorly defined petioles (Figure <xref ref-type="fig" rid="F1">1</xref>).</p><fig id="F1" position="float" orientation="portrait"><label>Figure 1.</label><caption><p>
          <italic><tp:taxon-name><tp:taxon-name-part taxon-name-part-type="genus">Amphitecna</tp:taxon-name-part> <tp:taxon-name-part taxon-name-part-type="species">loreae</tp:taxon-name-part></tp:taxon-name></italic> sp. nov. <bold>A</bold> cauliflorous flowers with trilabiate calyx. <bold>B</bold> broadly elliptical to spherical fruits <bold>C</bold> corolla <bold>D</bold> buds rounded at apex. Photographs by Andres E. Ortiz-Rodriguez (<bold>A</bold> and <bold>C</bold>) and Marcos Escobar (<bold>B</bold> and <bold>D</bold>).</p></caption><graphic xmlns:xlink="http://www.w3.org/1999/xlink" xlink:href="phytokeys-065-015-g001.jpg" position="float" orientation="portrait" xlink:type="simple" id="oo_92590.jpg"/></fig></tp:treatment-sec><tp:treatment-sec sec-type="description"><title>Description.</title><p>Trees, 15–25 m and 15–50 cm DBH, the secondary branches terete. <italic>Leaves</italic>, alternate-verticillate, clustered near the apex of the branches, olive-green when dry, glabrous, 10–20 cm long, 2–5 cm wide, oblanceolate to narrowly elliptic, acuminate, subcoriaceous, acute to attenuate basis, midrib slightly raised on the upper surface, prominent on the lower surface; secondary veins 11–14 on a side, slightly raised above, prominent below; petiole short, to 2 cm long, merging with attenuate leaf base. <italic>Inflorescences</italic>, groups of two or three flowers, with an unpleasant odor, which are borne on leafless portions of old branches and along the main trunk (cauliflory). Flower buds, rounded at apex. <italic>Flowers</italic> pendant, pedicel 35–60 mm long; calyx campanulate, 28–38 mm long, more or less coriaceous, evenly 2 to 3-labiate to below the middle, circumscissile; corolla radially symmetric, pale green, tubular-infundibuliform, 48–60 mm long, 30–40 mm wide at the mouth of the tube, the basal part of the corolla a straight tube, 15–25 mm long, the lobes fused in to frilly-margined rim; stamens included, inserted 18–28 mm from base of the tube, the anther thecae divergent, 4–7 <!--PageBreak-->mm long, the filaments 18–30 mm long; the staminode, when present, less than 20 mm long, inserted 10–20 mm from base of the tube, sometimes well developed (with one or two small thecae) to give the impression of being a fifth stamen; ovary, up to 3 mm long and 2.5 mm wide, broadly elliptical, glandular-papillose; pistil 40–60 mm long with the stigma bifurcate; disc annular-pulvinate, about 6 mm in diameter; flowers are often found with signs of herbivory, in which the ovule and disc are not present. <italic>Fruits</italic> broadly elliptical to spherical, 70–100 mm long, 60–80 mm wide.</p></tp:treatment-sec><tp:treatment-sec sec-type="habitat"><title>Habitat and ecology.</title><p>The species is only known from Chiapas, Mexico. It is a rare species at the type locality in the ecological reserve La Pera. The species inhabits the karst areas, mainly in the tropical rainforest. It is a canopy tree and coexists with species of <italic><tp:taxon-name><tp:taxon-name-part taxon-name-part-type="genus">Quercus</tp:taxon-name-part> <tp:taxon-name-part taxon-name-part-type="species">lancifolia</tp:taxon-name-part></tp:taxon-name></italic> Schltdl. &amp; Cham., <italic><tp:taxon-name><tp:taxon-name-part taxon-name-part-type="genus">Quercus</tp:taxon-name-part> <tp:taxon-name-part taxon-name-part-type="species">corrugata</tp:taxon-name-part></tp:taxon-name></italic> Hook., <italic><tp:taxon-name><tp:taxon-name-part taxon-name-part-type="genus">Calatola</tp:taxon-name-part> <tp:taxon-name-part taxon-name-part-type="species">costaricensis</tp:taxon-name-part></tp:taxon-name></italic> Standl., <italic><tp:taxon-name><tp:taxon-name-part taxon-name-part-type="genus">Spathacanthus</tp:taxon-name-part> <tp:taxon-name-part taxon-name-part-type="species">hahnianus</tp:taxon-name-part></tp:taxon-name></italic> Baill, and <italic><tp:taxon-name><tp:taxon-name-part taxon-name-part-type="genus">Quararibea</tp:taxon-name-part> <tp:taxon-name-part taxon-name-part-type="species">funebris</tp:taxon-name-part></tp:taxon-name></italic> (La Llave) Vischer.</p></tp:treatment-sec><tp:treatment-sec sec-type="Phenology"><title>Phenology.</title><p>Mature flowers and fruits were collected in March and April; buds, ripe and immature fruits were observed in the same months.</p></tp:treatment-sec><tp:treatment-sec sec-type="etymology"><title>Etymology.</title><p>The speciﬁc epithet honors Francisco Lorea Hernández, in recognition of his many important contributions to our knowledge of the Mexican flora.</p></tp:treatment-sec><tp:treatment-sec sec-type="Conservation status"><title>Conservation status.</title><p>Currently we lack the necessary information to objectively define the conservation status of <italic><tp:taxon-name><tp:taxon-name-part taxon-name-part-type="genus">Amphitecna</tp:taxon-name-part> <tp:taxon-name-part taxon-name-part-type="species">loreae</tp:taxon-name-part></tp:taxon-name></italic>. However, according to the criteria <!--PageBreak-->established by the IUCN, it is possible to tentatively determine that the species is <abbrev xmlns:xlink="http://www.w3.org/1999/xlink" xlink:type="simple"><def><p>Critically Endangered </p></def>[CR</abbrev> B1ab (iii)]. Although the only known population of the species is located within a protected natural area, <italic><tp:taxon-name><tp:taxon-name-part taxon-name-part-type="genus">Amphitecna</tp:taxon-name-part> <tp:taxon-name-part taxon-name-part-type="species">loreae</tp:taxon-name-part></tp:taxon-name></italic> appears to be rare ecologically and only eight individuals in one hectare of sampling were recorded (<xref ref-type="bibr" rid="B4">Escobar-Castellanos 2016</xref>). The Area of occupancy (<abbrev xmlns:xlink="http://www.w3.org/1999/xlink" xlink:title="area of occupancy" xlink:type="simple">AOO</abbrev>) is 12,000 km² and the Extent of occurrence (<abbrev xmlns:xlink="http://www.w3.org/1999/xlink" xlink:title="extent of occurrence" xlink:type="simple">EOO</abbrev>) is 0.763 km², suggesting a very restricted overall distribution. Furthermore, the tropical rain forest in this region of Chiapas is seriously fragmented and only small remnants persist.</p></tp:treatment-sec><tp:treatment-sec sec-type="material"><title>Additional specimens examined.</title><p>Mexico. Chiapas, Berriozabal: Rancho “El Retiro”, atrás de el rancho “El Zapote”. 13 km al N de Berriozábal camino a Joaquín Miguel Gutiérrez, <named-content xmlns:xlink="http://www.w3.org/1999/xlink" content-type="dwc:verbatimCoordinates" xlink:type="simple"><named-content content-type="geo-json" specific-use="{&#34;type&#34;:&#34;Point&#34;,&#34;coordinates&#34;:[-93.324,16.869222]}" xlink:type="simple">16°52'09.2"N, 93°19'26.4"W</named-content></named-content>, 1114 m., 04 May 2014, <italic>M. A. Escobar Castellanos 586</italic> (<named-content xmlns:xlink="http://www.w3.org/1999/xlink" content-type="dwc:institutional_code" xlink:type="simple">HEM</named-content>); same locality, <italic>M. A. Escobar Castellanos 675</italic> (<named-content xmlns:xlink="http://www.w3.org/1999/xlink" content-type="dwc:institutional_code" xlink:type="simple">HEM</named-content>); zona sujeta a protección ecológica “La Pera”, predio “Peña Flor” camino Berriozábal- Vista Hermosa-El Cairo, km. 12 desvío al Pozo Turipache, <named-content xmlns:xlink="http://www.w3.org/1999/xlink" content-type="dwc:verbatimCoordinates" xlink:type="simple"><named-content content-type="geo-json" specific-use="{&#34;type&#34;:&#34;Point&#34;,&#34;coordinates&#34;:[-93.331028,16.864056]}" xlink:type="simple">16°51'50.6"N, 93°19'51.7"W</named-content></named-content>,1100 m, 16 May 2015, <italic>Y. Licona-Vera 190</italic> (<named-content xmlns:xlink="http://www.w3.org/1999/xlink" content-type="dwc:institutional_code" xlink:type="simple">XAL</named-content>).</p></tp:treatment-sec><tp:treatment-sec sec-type="discussion"><title>Discussion.</title><p>
            <italic><tp:taxon-name><tp:taxon-name-part taxon-name-part-type="genus">Amphitecna</tp:taxon-name-part> <tp:taxon-name-part taxon-name-part-type="species">loreae</tp:taxon-name-part></tp:taxon-name></italic> sp. nov. has a combination of characters that clearly separate it from other species of <italic><tp:taxon-name><tp:taxon-name-part taxon-name-part-type="genus">Amphitecna</tp:taxon-name-part></tp:taxon-name></italic> : its strictly cauliflorous inflorescences distinguish it from those species with terminal inflorescences (<italic><tp:taxon-name><tp:taxon-name-part taxon-name-part-type="genus">Amphitecna</tp:taxon-name-part> <tp:taxon-name-part taxon-name-part-type="species">apiculata</tp:taxon-name-part></tp:taxon-name></italic> A.H. Gentry, <italic><tp:taxon-name><tp:taxon-name-part taxon-name-part-type="genus">Amphitecna</tp:taxon-name-part> <tp:taxon-name-part taxon-name-part-type="species">breedlovei</tp:taxon-name-part></tp:taxon-name></italic> A.H. Gentry, <italic><tp:taxon-name><tp:taxon-name-part taxon-name-part-type="genus">Amphitecna</tp:taxon-name-part> <tp:taxon-name-part taxon-name-part-type="species">donnell-smithii</tp:taxon-name-part></tp:taxon-name></italic> (Sprague) L.O. Williams, <italic><tp:taxon-name><tp:taxon-name-part taxon-name-part-type="genus">Amphitecna</tp:taxon-name-part> <tp:taxon-name-part taxon-name-part-type="species">isthmica</tp:taxon-name-part></tp:taxon-name></italic> (A.H. Gentry) A.H. Gentry, <italic><tp:taxon-name><tp:taxon-name-part taxon-name-part-type="genus">Amphitecna</tp:taxon-name-part> <tp:taxon-name-part taxon-name-part-type="species">molinae</tp:taxon-name-part></tp:taxon-name></italic> L.O. Williams and <italic><tp:taxon-name><tp:taxon-name-part taxon-name-part-type="genus">Amphitecna</tp:taxon-name-part> <tp:taxon-name-part taxon-name-part-type="species">steyermarkii</tp:taxon-name-part></tp:taxon-name></italic> (A.H. Gentry) A.H. Gentry).</p><p>The four cauliferous species discussed in the diagnoses have different distribution ranges with different climatic preferences (Figure <xref ref-type="fig" rid="F2">2</xref>). <italic><tp:taxon-name><tp:taxon-name-part taxon-name-part-type="genus">Amphitecna</tp:taxon-name-part> <tp:taxon-name-part taxon-name-part-type="species">tuxtlensis</tp:taxon-name-part></tp:taxon-name></italic> has two <!--PageBreak-->disjunct populations in Veracruz, one in the area of the Los Tuxtlas and another in the Uxpanapa-Chimalpas region, where it inhabits the tropical rainforest. <italic><tp:taxon-name><tp:taxon-name-part taxon-name-part-type="genus">Amphitecna</tp:taxon-name-part> <tp:taxon-name-part taxon-name-part-type="species">montana</tp:taxon-name-part></tp:taxon-name></italic> is distributed along the Sierra Madre de Chiapas and inhabits the cloud forest above 1200 m. <italic><tp:taxon-name><tp:taxon-name-part taxon-name-part-type="genus">Amphitecna</tp:taxon-name-part> <tp:taxon-name-part taxon-name-part-type="species">latifolia</tp:taxon-name-part></tp:taxon-name></italic> is distributed intermittently in areas near to the Atlantic coast of Mexico, where it inhabits mainly in riparian vegetation and mangrove associations. In contrast, <italic><tp:taxon-name><tp:taxon-name-part taxon-name-part-type="genus">Amphitecna</tp:taxon-name-part> <tp:taxon-name-part taxon-name-part-type="species">loreae</tp:taxon-name-part></tp:taxon-name></italic> is endemic to Chiapas and it is known only from a single locality at the municipality of Berriozabal, Chiapas. The species grows on a karstic zone at approximately 900–1,150 m and it inhabits the tropical rainforest (Table <xref ref-type="table" rid="T1">1</xref>).</p><fig id="F2" position="float" orientation="portrait"><label>Figure 2.</label><caption><p>Distribution range and climatic preferences of <italic><tp:taxon-name><tp:taxon-name-part taxon-name-part-type="genus">Amphitecna</tp:taxon-name-part> <tp:taxon-name-part taxon-name-part-type="species">loreae</tp:taxon-name-part></tp:taxon-name></italic> and related species. <italic><tp:taxon-name><tp:taxon-name-part taxon-name-part-type="genus">Amphitecna</tp:taxon-name-part> <tp:taxon-name-part taxon-name-part-type="species">latifolia</tp:taxon-name-part></tp:taxon-name></italic> (purple circles) <italic><tp:taxon-name><tp:taxon-name-part taxon-name-part-type="genus">Amphitecna</tp:taxon-name-part> <tp:taxon-name-part taxon-name-part-type="species">montana</tp:taxon-name-part></tp:taxon-name></italic> (green cross), <italic><tp:taxon-name><tp:taxon-name-part taxon-name-part-type="genus">Amphitecna</tp:taxon-name-part> <tp:taxon-name-part taxon-name-part-type="species">loreae</tp:taxon-name-part></tp:taxon-name></italic> (black dots) and <italic><tp:taxon-name><tp:taxon-name-part taxon-name-part-type="genus">Amphitecna</tp:taxon-name-part> <tp:taxon-name-part taxon-name-part-type="species">tuxtlensis</tp:taxon-name-part></tp:taxon-name></italic> (blue squares). In colours similar to those of the species the 95% confidence ellipses produced by <abbrev xmlns:xlink="http://www.w3.org/1999/xlink" xlink:title="principal components analysis" xlink:type="simple">PCA</abbrev> analysis.</p></caption><graphic xmlns:xlink="http://www.w3.org/1999/xlink" xlink:href="phytokeys-065-015-g002.jpg" position="float" orientation="portrait" xlink:type="simple" id="oo_92591.jpg"/></fig><fig id="F3" position="float" orientation="portrait"><label>Figure 3.</label><caption><p>Leaf variation in <italic><tp:taxon-name><tp:taxon-name-part taxon-name-part-type="genus">Amphitecna</tp:taxon-name-part> <tp:taxon-name-part taxon-name-part-type="species">loreae</tp:taxon-name-part></tp:taxon-name></italic> and related species. <bold>A</bold> <italic><tp:taxon-name><tp:taxon-name-part taxon-name-part-type="genus">Amphitecna</tp:taxon-name-part> <tp:taxon-name-part taxon-name-part-type="species">tuxtlensis</tp:taxon-name-part></tp:taxon-name></italic> (<italic>H. Gomez 3710</italic> <named-content xmlns:xlink="http://www.w3.org/1999/xlink" content-type="dwc:institutional_code" xlink:type="simple">HEM</named-content>) <bold>B</bold> <italic><tp:taxon-name><tp:taxon-name-part taxon-name-part-type="genus">Amphitecna</tp:taxon-name-part> <tp:taxon-name-part taxon-name-part-type="species">montana</tp:taxon-name-part></tp:taxon-name></italic> (<italic>N. Martinez 927</italic> <named-content xmlns:xlink="http://www.w3.org/1999/xlink" content-type="dwc:institutional_code" xlink:type="simple">HEM</named-content>) <bold>C</bold> <italic><tp:taxon-name><tp:taxon-name-part taxon-name-part-type="genus">Amphitecna</tp:taxon-name-part> <tp:taxon-name-part taxon-name-part-type="species">loreae</tp:taxon-name-part></tp:taxon-name></italic> (<italic>M. Escobar 586</italic> <named-content xmlns:xlink="http://www.w3.org/1999/xlink" content-type="dwc:institutional_code" xlink:type="simple">HEM</named-content>) and <bold>D</bold> <italic><tp:taxon-name><tp:taxon-name-part taxon-name-part-type="genus">Amphitecna</tp:taxon-name-part> <tp:taxon-name-part taxon-name-part-type="species">latifolia</tp:taxon-name-part></tp:taxon-name></italic> (<italic>E. Ucan E 251</italic> <named-content xmlns:xlink="http://www.w3.org/1999/xlink" content-type="dwc:institutional_code" xlink:type="simple">XAL</named-content>).</p></caption><graphic xmlns:xlink="http://www.w3.org/1999/xlink" xlink:href="phytokeys-065-015-g003.jpg" position="float" orientation="portrait" xlink:type="simple" id="oo_92592.jpg"/></fig><table-wrap id="T1" position="float" orientation="portrait"><label>Table 1.</label><caption><p>Comparison of diagnostic morphological characters of <italic><tp:taxon-name><tp:taxon-name-part taxon-name-part-type="genus">Amphitecna</tp:taxon-name-part> <tp:taxon-name-part taxon-name-part-type="species">loreae</tp:taxon-name-part></tp:taxon-name></italic> with its close relatives.</p></caption><table id="TID0EC2AE" rules="all"><tbody><tr><th rowspan="1" colspan="1">Characters</th><th rowspan="1" colspan="1">
              <italic><tp:taxon-name><tp:taxon-name-part taxon-name-part-type="genus">Amphitecna</tp:taxon-name-part> <tp:taxon-name-part taxon-name-part-type="species">latifolia</tp:taxon-name-part></tp:taxon-name></italic>
            </th><th rowspan="1" colspan="1">
              <italic><tp:taxon-name><tp:taxon-name-part taxon-name-part-type="genus">Amphitecna</tp:taxon-name-part> <tp:taxon-name-part taxon-name-part-type="species">montana</tp:taxon-name-part></tp:taxon-name></italic>
            </th><th rowspan="1" colspan="1">
              <italic><tp:taxon-name><tp:taxon-name-part taxon-name-part-type="genus">Amphitecna</tp:taxon-name-part> <tp:taxon-name-part taxon-name-part-type="species">tuxtlensis</tp:taxon-name-part></tp:taxon-name></italic>
            </th><th rowspan="1" colspan="1">
              <italic><tp:taxon-name><tp:taxon-name-part taxon-name-part-type="genus">Amphitecna</tp:taxon-name-part> <tp:taxon-name-part taxon-name-part-type="species">loreae</tp:taxon-name-part></tp:taxon-name></italic>
            </th></tr><tr><td rowspan="1" colspan="1">
              <bold>Habit</bold>
            </td><td rowspan="1" colspan="1">Tree to 10 m tall</td><td rowspan="1" colspan="1">Large tree, 10-20 m tall</td><td rowspan="1" colspan="1">Tree, 5-15 m tall</td><td rowspan="1" colspan="1">Large tree, 10-25 m tall</td></tr><tr><td rowspan="1" colspan="1">
              <bold>Leaf length</bold>
            </td><td rowspan="1" colspan="1">to 19 cm</td><td rowspan="1" colspan="1">to 34 cm</td><td rowspan="1" colspan="1">to 18 cm</td><td rowspan="1" colspan="1">to 20 cm</td></tr><tr><td rowspan="1" colspan="1">
              <bold>Leaf width</bold>
            </td><td rowspan="1" colspan="1">to 11 cm</td><td rowspan="1" colspan="1">to 11 cm</td><td rowspan="1" colspan="1">to 5 cm</td><td rowspan="1" colspan="1">to 5 cm</td></tr><tr><td rowspan="1" colspan="1">
              <bold>Petiole</bold>
            </td><td rowspan="1" colspan="1">poorly defined</td><td rowspan="1" colspan="1">clearly differentiated</td><td rowspan="1" colspan="1">defined</td><td rowspan="1" colspan="1">defined</td></tr><tr><td rowspan="1" colspan="1">
              <bold>Leaf shape</bold>
            </td><td rowspan="1" colspan="1">Broadly obovate</td><td rowspan="1" colspan="1">Oblanceolate to narrowly obovate</td><td rowspan="1" colspan="1">Oblanceolate</td><td rowspan="1" colspan="1">Oblanceolate</td></tr><tr><td rowspan="1" colspan="1">
              <bold>Leaf apex</bold>
            </td><td rowspan="1" colspan="1">rounded to acute, usually apiculate</td><td rowspan="1" colspan="1">acute to short-acuminate</td><td rowspan="1" colspan="1">acuminate</td><td rowspan="1" colspan="1">acuminate</td></tr><tr><td rowspan="1" colspan="1">
              <bold>Length of the flower pedicel</bold>
            </td><td rowspan="1" colspan="1">to 36 mm</td><td rowspan="1" colspan="1">to 100 mm</td><td rowspan="1" colspan="1">to 26 mm</td><td rowspan="1" colspan="1">to 60 mm</td></tr><tr><td rowspan="1" colspan="1">
              <bold>Tip of flower buds</bold>
            </td><td rowspan="1" colspan="1">rounded</td><td rowspan="1" colspan="1">rounded</td><td rowspan="1" colspan="1">Pointed</td><td rowspan="1" colspan="1">rounded</td></tr><tr><td rowspan="1" colspan="1">
              <bold>Fruit shape</bold>
            </td><td rowspan="1" colspan="1">broadly elliptical to spherical</td><td rowspan="1" colspan="1">Oblong-ovoid or ellipsoid</td><td rowspan="1" colspan="1">ellipsoid</td><td rowspan="1" colspan="1">broadly elliptical to spherical</td></tr><tr><td rowspan="1" colspan="1">
              <bold>Fruit apex</bold>
            </td><td rowspan="1" colspan="1">rounded (rare shortly pointed)</td><td rowspan="1" colspan="1">shortly pointed to acute</td><td rowspan="1" colspan="1">acute to acuminate</td><td rowspan="1" colspan="1">rounded</td></tr><tr><td rowspan="1" colspan="1">
              <bold>Habitat</bold>
            </td><td rowspan="1" colspan="1">always near sea level, mostly in mangrove associations and flooded vegetation</td><td rowspan="1" colspan="1">Mountain cloud forest</td><td rowspan="1" colspan="1">Tropical rain forest</td><td rowspan="1" colspan="1">Tropical rain forest</td></tr><tr><td rowspan="1" colspan="1">
              <bold>Distribution</bold>
            </td><td rowspan="1" colspan="1">Mexico (Campeche, Tabasco, Veracruz and Yucatan); Central America, West Indies to Venezuela and Ecuador</td><td rowspan="1" colspan="1">Mexico (Chiapas); Guatemala</td><td rowspan="1" colspan="1">Mexico (Veracruz and Oaxaca)</td><td rowspan="1" colspan="1">Mexico (Chiapas)</td></tr></tbody></table></table-wrap></tp:treatment-sec><ref-list><ref id="B4"><mixed-citation xmlns:xlink="http://www.w3.org/1999/xlink" xlink:type="simple">
          <person-group><name name-style="western"><surname>Escobar-Castellanos</surname><given-names>M</given-names></name></person-group> (<year>2016</year>) <source>Estructura, diversidad y composición florística del bosque tropical perennifolio de la zona sujeta a conservación ecológica La Pera, Berriozabal, Chiapas</source>. <comment>Bachelor’s Thesis</comment>, <publisher-name>Universidad de Ciencias y Artes de Chiapas</publisher-name>, <publisher-loc>Mexico</publisher-loc>.</mixed-citation></ref></ref-list></tp:taxon-treatment>
